# Supplementary material for: Adipsin and adipocyte-derived C3aR1 regulate thermogenic fat in a sex-dependent fashion
Source: JCI Insight. 2024 May 7;9(11):e178925. doi: 10.1172/jci.insight.178925 (PMC11382875; doi:10.1172/jci.insight.178925)
Supplement: Supporting data values [file jciinsight-9-178925-s009.xlsx]

## Sheet: 1a
Body weight
Weeks	WT														Adipsin-/-														Adipsin+/-
0	13.8	14.5	13.8	16.2	16.2	17.2	12.9	11.8	11.5	12.2	13.5	7.9	8.2	11.1	16.7	13.9	11.3	14.8	16.8	17.6	7.6	9.6							15.5	17.4	15.6	15.2	16.7	14.3	16.1	12.4	16.8	16.5	18.5	10.2	10.2	7.4
2	20.5	20.7	20.6	20.8	22.3	23.8	20.8	18.8	20.6	19.2	19.7	18.1	17.6	20.8	22.6	20.2	20.2	19.8	21.9	23.6	19.1	19.6							21.6	22.1	23.3	22.2	23.1	20.8	22.3	22	21.1	20.9	25.8	21.1	20.9	18.8
3							23	21.8	22.6	21.4	21	21.4	21.4	24.2				20.5	22.1	24.4	22.1	21.9															21.4	21.8	26.7	23.1	22.4	20.9
4							24.9	24.6	26.5	23.8	24.6	23	23.3	25.2				22.9	24.4	25.5	23.4	23.9															23.4	24.3	27.2	24.5	24.7	22.4
5	26.2	24.4	26.1	25.5	29.4	30.9	26.2	27.8	25.8	25.3	25.2	25.6	25.7	27.2	27.5	23.2	24.8	24.4	25.3	26.4	25.5	26.1							30.3	29.1	30.2	28	31.3	25.4	26.6	25.6	23.6	25.1	27.8	26.8	27.2	24.1
6	26.7	26.6	25.2	26.3	30.6	32.1	27.6	27.7	29.2	26.9	27	25.8	26.5	28	28	23.9	25.1	25.7	28	28.3	25.8	25.6							30.5	29.4	30	27.5	32.4	25.2	27.7	25.7	26	27.3	30.4	26.2	26.5	24.3
7	26.9	28.6	23.3	26.6	32.2	34.8	28	30.5	28	29.2	28.7	28	28.2	29.8	29.5	26.3	28.1	26.3	28.3	28.5	28.1	27.5							33.3	32.1	31.9	29.8	35.3	26.7	29.5	27.6	26	28.1	31.6	28.4	27.8	26.6
8	29	28	29.8	27.9	33.1	36.6	29.7	30	30.9	29.9	32.5	28.1	29.4	31.1	29.9	26.2	28.5	28.6	30.5	30.7	28.3	28.2							35.1	32.8	32.4	30.6	36.9	27.4	30.6	28.1	27.3	30.3	34.5	28.8	28.9	26.9
9	31.8	30.6	29.6	29.2	34.3	39.2	32.2	34	30.6	31.4	31.3	31.7	30	33	31.9	26.9	30.9	29.1	31	31.5	31.3	29.8							37.8	35.1	33.8	32.3	39.9	28.4	31.5	30.5	28.5	30.8	37.3	31.3	31.4	28.4
10	30.6	32.5	30	30.5	35.1	40.6	36.8	35	33.2	33.5	33.4	32.2	32.8	34.8	31	27.6	31.8	31.5	31.4	31.4	33.1	31.3							38.7	35.8	34	32.4	41.4	28.6	31.4	31.2	30.8	32.4	37.2	32.9	32.8	30.1
11	33.5	32.1	31.6	32	37.4	43.6	34.5	34.5	37.4	35.8	35	35.6	33.9	37.4	33.7	29.5	35.3	32.9	30.9	31.8	35.2	33.4							42.4	38.3	36.5	34.2	43	30.2	33.5	33	32.3	33.6	37.7	34.3	34.7	31.7

## Sheet: 1b
Body Composition
	WT														Adipsin-/-														Adipsin+/-
Fat	7.375	8.362	9.606	8.941	14.033	18.593	8.317	11.606	11.321	9.344	8.678	8.705	6.178	10.221	7.193	6.081	12.563	5.771	2.341	3.147	9.249	6.366							16.015	10.59	8.241	8.645	19.584	8.437	10.479	9.78	6.953	10.466	6.247	6.057	8.579
Lean	19.665	19.089	19.943	19.315	18.946	20.785	21.567	19.597	20.099	23.956	21.188	21.484	21.453	21.032	21.501	18.654	18.128	20.697	24.284	24.441	20.369	20.865							21.379	21.854	22.97	20.425	20.021	17.987	18.86	18.151	21.357	25.421	21.704	19.942	20.328

## Sheet: 1c
Food intake
WT	Adipsin-/-
1.23	2.09
1.63	2.47
1.88	2.69
1.49	0.97
0.79	2.29
2.52	2.16
2.45	2.35
	1.26

## Sheet: 1d
VO2
	WT								Adipsin-/-
Light	2778.31	2885.92	3089.64	2739.32	2927.26	3501.52	3393.03	3348.52	3030.03	3755.4	3858.48	3217.25	3099.99	3143.32	3597.84	3766.78
Dark	3635.49	3765.99	3832.95	3453.53	4024.88	4027.84	3849.27	3736.97	3560.12	4238.45	4508.04	3908.32	3851.08	3840.35	3866.79	4140.06

## Sheet: 1e
VCO2
	WT								Adipsin-/-
Light	2076.9	2167.42	2313.88	1983.77	2141.3	2680.25	2495.07	2582.76	2274.48	2821.04	2907.79	2406.53	2372.61	2348.93	2791.9	2928.64
Dark	2693.07	2825.35	2850.42	2588.28	2862.14	3139.77	2914.32	2882.83	2706.71	3298.65	3527.26	2795.16	3006.03	2928.82	2904.33	2992.98

## Sheet: S1a
Adipsin mRNA
	WT						Adipsin-/-
SubQ		0.519435	0.507873	0.699789	1.65192	1.62098	0.000809	0.000561	0.00032	0.000563	0.000325
VISC		0.863315	0.595306	0.920672	1.51018	1.11053	0.000920271	0.000660265	0.000555756	0.000910534	0.000863164
BAT	0.40235	1.04895	1.66776	0.610633	1.39413	0.87617	0.0001012	0.0024857	0.0002184	0.0013125	0.0005858	0.000327

## Sheet: S1b
Body weight
WT	Adipsin-/-
19.8	26
22.8	21.6
20.6	20.2
20.5	21.9
22	26.8
26.4	23.9
25.6	24.2
22.3	26.9
25.4	27.1
25.3
24.5

## Sheet: S1c
VO2
	WT								Adipsin-/-
	3988.41	3846.39	3330.7	2967.52	4530.23	4224.25	3079.03	3795.52	3534.56	3512.13	3966.88	3626.84	4058.43	3505.94	4044.96	3732.16
	2821.52	3785.46	4340.81	3493.08	4054.35	4443.16	4129.55	4010.83	3647.02	4427.52	5104.09	3777.12	4283.46	3601.92	3524.21	4879.77
	2632.4	2964.12	2885.51	2514.01	3387.89	3587.34	2828.77	2932.09	3140.1	3152.36	3193.91	3321.39	3296.9	2822.25	3019.22	5030.75
	3529.03	3016.51	3140.5	2836.81	3314.8	3830.92	3380.13	3322.82	2719.81	3298.51	3695.42	3297.74	3431	3577.09	3941.37	4147.4
	2807.22	2510.84	2730.06	2544.28	3416.71	2928.71	3338.78	3615.66	2591.34	3647.71	3107.19	2650.22	2820.85	2865.33	3477.31	2993.2
	3584.6	3267.73	2664.6	2490.56	2956.23	3562.07	3152.77	4390.37	3086.24	3690.64	4630.81	3851.32	4326.59	3447.9	3232.52	4627.95
	2752.02	2761.64	4207.32	2563.99	3308.15	3726.74	3007.7	3220.84	3331.26	3256.7	3612.64	3859.57	3320.11	3776.7	3126.01	4094.39
	2991.57	2902.38	3088.83	2965.09	4270.12	4951.45	3998.91	4722.82	2751.19	3981.11	3524.99	3316.77	4410.19	3397.14	3885.99	3585.61
	2772.04	3219.39	2602.93	2284.76	2893.22	3137.4	2747.28	3843.91	2427.7	3212.18	3152.02	2856.63	3032.09	2992.81	3223.51	4044.56
	3677.24	2616.15	2567.09	2314.31	2771.5	4149.24	2914.99	4019.49	2893.66	3279.78	3804.34	3829.88	2965.36	4130.44	4267.33	4262.6
	2898.93	3834.86	2840.68	2497.11	2807.11	3293.96	3745.64	4231.8	2695.21	4062.73	3199.33	2988.74	3083.36	3029.77	3023.4	3517.63
	3196.97	2980.2	2827.73	2657.29	3979.36	3713.19	4266.83	3477.88	2613.24	3182.45	3498.21	3320.11	4184.26	3505.34	3667.06	3945.22
	2836.73	2585.86	3510.84	2889.44	3276.7	3041	3137.91	4628.57	3313.58	3196.41	4209.97	2906.43	3008.88	3047.19	4018.89	3345.06
	2602.79	3402.81	3537.51	2484.91	3079.07	3202.76	3260.15	4934.5	2559.11	3820.01	3508.68	3063.26	3168.2	3224.47	3580.08	4537.84
	2654.01	2739.51	2544.36	2514.15	2882.06	2997.54	3447.94	4021.8	2628.18	3143.22	3358.97	2847.02	3096.4	3069.13	4145.33	2986.86
	2722.62	3657.17	2767.4	2526.09	2992.15	3379.26	3375.31	3304.84	3323.17	3126.11	3295	3876.79	3450.19	3857.36	3652.25	4470.8
	2593.06	2764.92	3358.05	2527.93	2805.22	3697.65	2960.46	2889.69	2819.25	3296.34	4431.96	3425.17	3197.29	3026.88	3575.03	3338.18
	3264.53	2779.74	3702.42	2938.19	2801.76	3343.72	3263.31	3214.99	2541.23	3049.55	3291.74	3035.32	3045.29	3225.14	3419	4726.29
	2991.1	4199.98	2795.89	2520.02	3054.47	4227.14	4472.45	2954.78	3730.46	3485.19	3301.3	3016.73	3193.85	3481.82	3062.08	3335.06
	2759.78	2696	2286.7	2390.47	3309.64	3034.93	3417.8	3060.53	2648.52	3744.38	3268.3	3387.86	3031.46	4057.03	3600.1	3574.76
	2822	3140.84	2690.61	3022.05	3654.07	3936.62	2799.3	4155.91	2605.39	3248.6	4383.64	3300.81	3198.44	3046.1	3049.53	4067.51
	2823.88	2604.07	3067.83	2664.21	2984.2	3752.95	3323.11	3989.51	3469.49	3244.71	3513.74	3127.46	4913.84	3299.63	4852.69	4467.3
	3493.2	2853.26	2862.54	2882.23	3190.75	3475.73	4044.69	4607.53	3168.56	3609.2	4784.22	3411.92	3426.67	3257.09	4809.88	4530.23
	3058.97	3931.06	4661.15	3220.8	4570.7	5026.95	4848.11	4549.67	4022.69	4849.24	5299.02	4632.83	4709.93	4661.74	4870.23	5128.8
	4554.6	4376.46	4514.14	3821.29	4532.52	4674.08	4523.75	4309.71	3895.94	4732.99	4899.09	4580.13	4494.47	4526.27	4576.22	4422.25
	4149.49	4535.06	4522.18	4017.31	4831.47	4830.77	4778.61	4792.58	3707.35	4951.44	4819.26	4856.22	4817.56	4667.04	4802.94	4497.95
	4045.55	4464.9	4038.84	3862.05	4412.45	4405.72	4298.06	4249.56	3781.09	4564.17	4538.92	3697.92	3811.59	4144.32	3954.35	3939.94
	4210.8	4290.61	3882.97	4068.34	4726.32	5155.75	4648.69	4818.4	3774.72	4474.11	3798.86	4600.49	4092.19	3616.65	4860.14	4492.71
	4056.62	4203.93	2869.58	3554.92	4347.55	3984.7	4317.6	3722.75	3757.51	4292.67	4227.23	3178.06	4191.97	4301.47	3767.14	4339.65
	4142.5	4230	4448.8	3929.08	4753.34	3476.48	4257.24	4806.24	3470.61	4422.24	3779.82	3488.55	3837.26	3974.58	4042.79	4244.63
	4053.7	3785.51	2848.86	3329.59	4293.27	4083.47	4126.37	4284.94	3132.48	4283.11	3419.41	4057.03	4493.82	4192.88	3404.3	4708.65
	3421.98	3810.5	4406.85	3779.34	4703.49	3957.2	4620.32	4233.85	3281.16	3688.99	4556.05	4552.87	3749.48	3588.81	4199.49	4701.04
	4095.6	3829.4	3014.63	2974.06	4254.05	3261.09	2991.79	4599.73	3355.37	3426.09	4546.97	3453.82	4199.38	3014.95	3672.64	3975.91
	3584.38	4124.35	3095.64	3569.44	4252.51	4615.55	4148.79	4925.82	3584.99	4875.05	5150.26	3697.59	3537.73	3482.36	4964.96	4437.03
	3321.03	3836.37	2810.54	3228.71	3832.58	3816.74	4199.19	4199.52	3182.18	3150.89	4164.1	3539.03	3326.03	3890.04	3338.66	4490.26
	2918.83	4143.99	2929.28	3193.9	4714.88	3505.92	4313.62	4428.23	3385.24	4063.06	3915.07	4617.23	4189.98	3914.96	3548.54	4464.96
	3939.35	4042.83	2771.76	2732.8	3979.19	4263.4	2928.53	4054.03	2984.74	3595.41	3416	4271.01	4446.61	4295.34	4651.78	4566
	4013.4	3057.82	2966.48	2994.86	4415.34	4156.32	3248.63	3486.66	3060.25	3944.58	4457.23	4207.95	3422.52	3858.4	3595.43	3941.38
	3243.63	4372.44	3804.14	2903.25	4424.91	3374.16	3295.73	4201.63	3501.51	4918.72	4713.49	4350.13	3310.31	4526.68	4359.93	3953.83
	3104.64	3639.7	4712.89	3614.93	4456.9	4975.59	4322.1	4413.42	3211.83	4441.6	3779.96	3383.37	4120.75	3356.26	4564.85	4775.69
	4326.97	3362.28	3896.55	3679.45	4745.59	4669.22	3160.94	4377.79	3255.99	4156.57	5238.97	3138.01	4473.38	3827.89	3975.35	4256.33
	3910.71	4166.29	3323.77	2701.11	4340.4	4702.96	4264.54	4888.51	3676.62	3974.33	4909.31	3342.82	3139.15	3567.05	3500.97	3763.96
	2899.19	2687.12	4290.92	3624.84	4359.46	4288.46	3737.24	3960.19	2899.86	4343.9	4676.14	3279.39	3362.83	3870.87	4053.93	4283.97
	3445.74	3292.91	4034.52	3162.66	3958.21	4814.07	3004.02	3378.6	3706.84	4076.69	4498.6	3766.55	4341.66	3938.09	3754.56	4175.9
	2657.25	2782.12	3374.59	2605.52	2983.45	4140.88	3068.86	3170.21	3005.87	3218.09	3511.44	4301.01	3138.21	3469.16	3288.85	5164.31
	2791.77	2714.2	2786.81	2567.66	4582.99	3656.94	2797.79	3152.69	2734.56	4477.52	3398.82	3205.82	3086.19	2980.46	4152.68	3092.52
	2536.94	2596.03	3035.93	2856.57	3355.38	3272.05	2950.99	3397.06	2693.31	3282.5	4274.46	3018.06	3000.2	3016.93	3186.52	3209.16
	2370.89	3310.01	2673.18	2469.7	4373.35	3297.55	2946.67	4116.45	2756.24	3185.13	3572.44	3020.36	3086.44	3448.04	3745.07	3209.76
	2668.79	2617.39	2791.95	2473.73	3008.74	3212.46	4591.22	2873.5	3482.66	3467.06	3380.68	2892.42	3250.34	3006.28	2994.42	3622.42
	2416.93	2528.09	3475.79	2671.3	2774.71	3151.4	3544.09	3833.66	2784.07	3313.49	4509.59	4175.21	3446.35	4547.37	3964.43	3390.82
	2504.51	4154.32	2584.34	2396.13	3447.06	3873.73	2807.27	2642.72	2444.23	2886.83	4221.7	2655.67	3193.83	3274.41	3579.89	3483.63
	2524.57	2730.41	2586.35	3585.17	3711.96	3765.12	3249.8	3328.63	2664.8	3079.43	3725.91	3016.97	3676.28	3225.7	3547.75	3565.42
	3135.47	3150.11	2856.69	2918.71	2665.96	3207.96	3606.76	3094.19	3058.55	3864.93	3485.67	2913.81	3204.98	3358.97	3427.94	3934.55
	2778.36	2624.65	3548.39	2628.11	3589.06	3258.68	3393.36	4152.89	2732.01	3597.82	3980.43	2898.9	3070.03	3074.35	3180.83	3059.41
	2536.93	2621.4	2611.36	2530.97	2942.15	3064.2	3005.14	4040.43	2799.48	3303.57	3243.45	2879.26	3822.63	3000.13	3052.27	4269.32
	3022.16	2671.53	2796.31	2722.26	2370.26	3336.15	3486.73	3616	3163.25	3179.01	3264.76	3931.57	3156.41	3277.21	3970.94	3225.78
	2567.65	3357.94	3028.57	2507.85	2807.32	4178.01	3705.33	2780.1	2569.17	3786.46	4117.78	2873.56	3216.81	3169.35	3161.92	3215.58
	2551.61	2766.81	2816.22	2906.72	2634.78	3248.9	3293.16	3915.73	3315.75	3559.92	3240.14	2760.04	3728.67	4192.41	3002.14	3182.91
	3185.78	3281.58	2771.12	2604.42	2677.08	3446.61	4544.54	3119.29	2754.7	4271.48	3291.59	3770.58	3204.47	3296.4	4055.95	3076.57
	2595.69	2616.68	2566.86	2549.98	4067.83	3263.28	3122.47	4238.46	3013.73	3209.97	4072.54	2892.21	3727.62	3084.3	4136.02	4415.73
	2631.59	2968.26	2674.74	2188.04	2786.33	3183.05	3103.75	2961.94	2803.34	3072.24	3472.56	2900.71	3343.13	3243.13	3141.57	3242.2
	2991.35	2547.04	2713.23	2600.99	2925.25	3489.39	3103.27	2842.38	3626.92	3900.48	3260.39	2814.32	4217.19	3385.55	4044.82	3668.45
	2751.05	3303.97	2674.43	2659.24	2985.37	3542.27	3212.23	3288.08	3132.13	3645.03	3523.4	3986.66	3108.09	3641.57	3457.73	3691.02
	2648.55	2496.7	3503.21	2957.7	3015.98	3261.73	3106.72	3406.35	3458.96	3558.37	3418.62	3024.61	3221.04	3214.94	4046.21	3369.26
	2756.82	2790.22	2780.61	2754.1	2816.24	3647.04	3395.86	4062.73	2968.55	3918.39	3384.83	3209.4	4698.63	3967.11	4438.88	4341.76
	2927.69	4179.5	3920.43	3680.6	4522.71	5035.69	4434.7	4239.43	4106.05	4651.36	5041.97	4602.06	4506.08	4322.2	4478.99	4689.36
	4086.08	4258.6	4403.11	3798.44	4602.19	4719.15	4128.85	4315.66	3682.29	4746.72	5091.02	4431.03	4477.15	4621.05	4274.27	4468.6
	3928.33	4201.02	4252.21	3517.7	4328.81	4585.64	4270.56	4101.94	3558.64	4395.04	5107.13	4198.67	3406.09	3697.41	4190.16	4085.01
	4349.66	4365.11	4441.02	4089.36	4817.78	5169.98	4851.81	4687.97	3831.69	4681.32	4417.75	4820.75	3496.79	4654.03	4685.66	4038.56
	4181.13	4121.51	3221.91	3614.16	4396.62	3400.69	3719.63	4181.95	3823.11	4653.05	4854.85	3891.78	4428.05	3735.38	3145.31	3610.6
	4039.5	4090.4	4339.88	3863.43	4148.33	4605.2	3649.32	3837.67	3391.94	4294.49	4987.69	4262.78	3901.65	3435.39	3988.24	4621.2
	3745.28	3421.53	3282.83	2823.27	4107.43	3344.89	4154.42	3146.49	3056.16	4408.86	4495.07	3302.41	4194.55	3993.53	4023.44	3569.84
	3629.91	4004.34	4087.48	3106.64	4189.97	4359.48	4581.81	3454.57	3244.24	4319.11	4407.18	4212.64	3560.64	3850.94	3852.07	4709.81
	3994.72	2845.43	3312.92	3502.32	3568.39	3610.79	3227.02	3707.33	3947.18	3915.16	3584.88	3850.03	3016.91	3608.02	3162.77	4358.02
	3661.71	4123.73	3259.36	3508.45	3351.36	4736.19	4239.29	3392.85	3386.39	3229.38	4191.92	3837.73	4200.84	4070.71	4464.91	4679.5
	3649.21	2858	3771.17	3055.74	4123.52	3245.35	3401.72	3258.78	3232.75	4079.61	4553.42	4137.43	4016.81	3575.25	3602.14	3655.75
	2829.28	2882.99	4339.57	3449.71	3793.98	4309.89	3480.3	3475.48	3324.22	4240.05	4070.42	4443.58	3906.72	4033.18	3428.77	3820.73
	3837.29	4273.17	3477.47	3424.9	4078.7	4427.17	3156.95	3339.21	3528.22	3795.95	3490.25	3168.69	3777.93	3530.82	3635.25	3999.41
	3137.36	3691.23	4348.51	3225.89	3996.1	3941.62	3860.79	3550.08	3263.24	4676.74	5015.15	3900.68	4079.21	3848.52	3830.49	4642.39
	2896.3	3165.74	3365.48	3122.27	4155.39	3512.41	3068.76	2762.47	3560.93	3853	4024.34	4075.71	3088.57	3746.23	4250.15	4290.22
	4250.61	3062.03	3706.57	3525.21	4330.94	3973.46	4153.45	4773.87	3789.84	4564.53	5447.81	3466.67	3555.71	4222.45	3933.51	4361.59
	3238.86	4281.41	3153.99	3432.59	3854.8	3097.63	4176.52	3257.99	3639.29	3992.78	4379.16	2999.87	3986.14	3277.99	2947.69	4066.59
	3082.53	4122.81	4319.47	2991.33	3561.41	3895.19	3188.64	4452.26	3602.64	3983.93	4467.78	4142.18	3421.14	3958.22	4263.25	4560.06
	4088.59	3682.93	3559.03	3642.17	3811.32	3460.83	4041.92	3580.43	3689.55	4105.73	3479.25	3533.3	4076.22	3219.1	3697.78	3408.23
	2923	4076.47	4280.32	3839.38	3833.26	4030.36	3222.76	4196.04	3719.59	4348.23	5207.52	3777.7	4445.71	4227.78	4106.26	3996
	3868.35	3377.78	3649.14	3310.47	2949.38	3123.1	3825.34	2763.98	3384.48	4072.44	4354.24	3019.04	3329.75	3019.21	3241.57	3309.83
	2774.48	3665.17	3858.44	2963.35	3617.08	3337.18	3580.96	2904.8	3392.32	3757.62	4890.65	4315.78	3121.87	3612.34	3226.76	3866.11
	2220.66	3214.43	3592.05	2396.93	2391.17	3994.71	3029.87	4211.03	3417.42	3486.95	3322.6	2610.59	3102.06	2885.2	3902.3	3216.88
	2858.08	2479.04	3104.93	3202.38	2647.37	3605.18	4158.56	3317.66	3186.12	4722.19	3359.39	3019.28	2976.88	3317.42	3633.17	3323.99
	3532.39	2349.23	2789.11	2618.37	2468.46	4289.47	2929.89	2914.19	2749	3491.96	3268.55	3453.88	3272.87	2771.07	3669.6	4645.23
	2648.04	2655.71	2695.66	2806.61	3344.13	2994.51	2987.03	3126.51	3078.03	3487.09	4176.89	3706.41	3477.06	3171.88	3139.41	3700.19
	2476.37	3125.66	2612.23	2488.28	2888.11	2864.84	3744.95	3923.31	2566.71	3945.31	3128.41	2446.17	2611.09	2784.6	3540.59	3874.53
	2938.12	2712.19	2975.03	2699.32	3134.53	3424.74	3319.97	3042.16	2820.6	3396.69	4862.88	2968.63	3138.1	3460.74	4073.04	3740.54

## Sheet: S1d
VCO2
	WT								Adipsin-/-
	2016.99	2651.51	3014.73	2362.45	2702.56	3104.1	2886.11	2698.96	2672.61	3401.72	3636	2520.32	2953.45	2477.48	2350.59	3335.58
	1892.11	2118.51	2033.41	1786.23	2480.06	2862.23	2082.76	2110.93	2343.4	2247.38	2334.3	2366.98	2364.69	2060.13	2359.9	3753.74
	2608.9	2154.52	2116.45	1909.88	2158.71	2541.74	2207.99	2186.61	1921.13	2299.37	2511.81	2192.2	2257.65	2443.17	2879.01	2682.72
	2033.8	1769.88	1935.28	1861.63	2484.57	2253.02	2609.05	2698.56	1898.78	2817.44	2175.49	1977.75	2138	2147.8	2868	2163.94
	2657.27	2377.14	1873.9	1726.21	2064.18	2755.73	2245.32	3233.49	2369.77	2789.5	3303.85	2911.47	3243.69	2477.27	2495.83	3319.67
	1976.79	1989.17	3069.82	1788.95	2294.04	2790.32	2102.94	2295.89	2489.61	2422.2	2570.82	2789.78	2344.32	2686.49	2269.84	2877.95
	2229.6	2118.3	2163.97	2000.91	3014.68	3978.59	2854.02	3540.96	2067.43	3004.52	2474.59	2280.19	3142.07	2340.81	2960.26	2414.32
	2102.56	2316.68	1905.93	1638.93	2097.28	2356.28	2178.34	2910.01	1885.58	2347.12	2293.49	2105.84	2241.24	2281.05	2684.22	3101.5
	2870.76	1958.72	1984.08	1726.3	2041.03	3152.72	2165.43	3020.11	2278.92	2425.95	3145.07	2930.03	2221.11	3153.32	3372.85	3114.1
	2082.54	2831.45	2053.05	1772.56	2009.39	2687.83	2885.03	3205.73	2041.13	3130.41	2360.89	2160.57	2390.77	2275.01	2400.27	2656.49
	2393.58	2110.6	2008.86	1840.58	2750.06	2639.11	3063.84	2306.03	1916.96	2315.74	2483.7	2306.45	3029.5	2370.7	2460.61	2627.53
	2094.77	1846.78	2559.04	2031.24	2331.88	2305.72	2291.38	3534.28	2700.87	2320.44	3471.83	2095.95	2264.18	2341.98	3145.47	2467.26
	1984.8	2525.63	2573.06	1733.24	2170.5	2500.74	2296.08	3565.2	1925.86	2991.48	2568.2	2175.71	2383.25	2294.82	2534.29	3213.39
	1980.53	2002.91	1809.79	1805.1	2090.64	2316.99	2672.61	3013.86	1950.4	2327.08	2459.41	2078.33	2380.89	2306.55	3294.47	2155.88
	2081.7	2804.16	2082.68	1828.95	2237.12	2504.71	2429.9	2316.79	2696.03	2329.52	2402.76	2937.99	2622.8	2890.76	2616.22	3196.4
	2017.91	2038.08	2466.74	1809.22	1968.04	2878.17	2170.08	2136.6	2149.28	2485.15	3577.71	2508.93	2384.83	2193.16	2843.9	2473.57
	2739.17	2112.57	2762.69	2157.45	2034.99	2440.14	2400.2	2419.82	1914.02	2293.34	2511.19	2258.33	2262.15	2404.17	2480.28	3461.32
	2186.18	3233.32	1969.36	1770.76	2158.51	3101.78	3244.42	2178.78	2807.85	2506.94	2377.82	2183.74	2445.91	2657.27	2193.47	2297.68
	2037.96	2041.16	1780.86	1773.66	2524.58	2370.22	2489.46	2380.05	2061.94	2953.65	2458.42	2640.43	2397.19	3054.13	2851.03	2572.02
	2028.82	2365.2	1965.24	2206.29	2673.68	3041.44	2045.11	3542.5	1969.23	2376.24	3394.94	2421.81	2466.07	2198.18	2304.09	2952.94
	2091.31	1936.68	2328.03	1906.4	2159.14	2865.31	2312.98	2835.92	2861.58	2345.94	2731.47	2332.12	3922.73	2302.87	3928.68	3146.76
	2642.28	2086.58	2111.29	2119.67	2253.72	2662.5	3076.04	3577.57	2467.62	2597.41	3798.39	2440.36	2546.36	2333.96	3944.41	3517
	2248.18	2964.43	3445.42	2423.05	3293.4	3799.14	3517.49	3356.55	3152.53	3855.43	4096.91	3396.3	3481.86	3584.12	3527.85	3743.48
	3465.29	3125.72	3194.11	2740.86	3253.16	3466.47	3310.51	3270.55	3049.93	3924.35	3737.31	3264.6	3254.25	3345.2	3372.74	3226.59
	3044.62	3298.61	3194.95	2923.57	3430.01	3398.58	3340.66	3466.14	2836.14	4039.1	3859.95	3387.05	3522.53	3283.73	3355.16	3055.93
	2891.86	3204.56	2925.07	2833.45	3171.03	3275.59	3131.8	3217.48	2820.36	3585.47	3559.14	2639.37	2898.86	3269	2908.27	2846.97
	2995.43	3027.67	2755.24	2886.3	3270.58	3735.76	3224.74	3440.48	2877.16	3340.89	2726.72	3218.84	3020.7	2454.49	3369	3011.21
	2998.45	3042.99	2040.78	2590.34	3133.14	3072.21	3207.99	2813.68	2848.43	3500.2	3414.95	2302.01	3238.07	3357.32	2793.95	3145.47
	3002.87	3024.8	3175.05	2823.82	3287.06	2503.81	2887.25	3487.43	2603.05	3570.8	2801.67	2339.76	2697.82	2779.23	2799.58	2867.1
	2901.84	2822.26	2059.7	2497.14	3071.9	3301.84	3020.21	3217.41	2334.99	3190.56	2558.13	2944.98	3472.96	3268.88	2510.31	3406.57
	2445.97	2715.78	3094.11	2656.34	3293.03	2986.27	3226.63	3029.28	2392.71	2659.62	3503.39	3183.56	2669.75	2503.91	3193.27	3281.17
	2989.66	2862.05	2190.16	2216.55	3096.3	2450.82	2180.81	3625.06	2477.73	2539.28	3798.24	2535.34	3338.09	2191.89	2696.39	2807.16
	2552.19	2981.47	2130.95	2541.01	2864.39	3435.24	2789.43	3556.66	2785.29	3931.46	4181.8	2455.89	2498.29	2336.85	3457.13	2958.15
	2416.19	2842.24	2109.71	2461.14	2821.92	3009.9	3133.95	3230.19	2399.36	2403.08	3361.82	2614.58	2563.63	3149.73	2534.51	3315.41
	2058.11	3043.81	2112.33	2311.91	3325.7	2615.56	3018.82	3290.82	2459.78	3069.01	2863.85	3309	3092.09	2882.99	2560.33	3073.09
	2871.55	2972.17	2061.59	1999.58	2858.44	3325.45	2129.38	3077.37	2203.93	2615.23	2575.12	3060.92	3487.53	3305.95	3656.42	3282.76
	2919.63	2193.74	2280.7	2163.75	3143.39	3302.62	2334	2488.57	2230.32	2865.53	3404.23	2991.74	2539.19	2746.5	2693.76	2747.86
	2293.98	3368.25	2921.47	2065.88	3098.74	2512.08	2374.42	3135.36	2619.34	3817.94	3819.37	3072.51	2520.15	3582.2	3498.01	2734.89
	2197.35	2740.19	3747.73	2732.05	3091.84	3837.29	3105.71	3262.77	2398.94	3441.19	2728.56	2350.58	3343.64	2460.29	3672.49	3425.78
	3119.36	2438.36	2865.15	2730.75	3380.36	3764.6	2214.61	3204.31	2438.79	3179.34	4139.98	2199.6	3570.13	2729.74	2963.58	2997.76
	2878.09	3144.69	2377.04	1899.2	3038.19	3484.82	3115.73	3615.26	2828.95	2853.99	4012.91	2319.21	2377.75	2749.76	2612.68	2608.48
	2045.8	1957.47	3135.39	2764.79	3029.04	3133.24	2696.21	2893.4	2177.58	3451.71	3511.27	2315.09	2520.96	2839.49	3040.74	3022.77
	2511.47	2361.17	3017.67	2305.57	2810.11	3742.44	2169.1	2571.63	2910.99	3255.15	3400.46	2653.18	3356.25	3004.11	2916.21	2924.45
	1895.23	2061.46	2496.22	1836.04	2086.22	3125.97	2263.33	2374.5	2220.49	2342.54	2545.84	3104.99	2299.34	2494.98	2496.11	3696.52
	2019.92	2008.12	1977.95	1814.08	3325.14	2647.84	2042.13	2313.89	2025.89	3479.88	2453.65	2230.82	2317.56	2071.6	3381.03	2080.14
	1814.78	1961.41	2257.05	2051.1	2320.34	2511.77	2135.45	2577.03	1980.01	2461.66	3172.99	2073.06	2254.3	2309.85	2387.18	2228.98
	1695.79	2465.5	1890.88	1751.48	3178.33	2327.28	2185.68	3182.64	2012.16	2314.11	2557.51	2069.28	2342.2	2659.47	2975.66	2294.29
	1930.8	1876.23	1976.52	1732.62	2094.47	2439.91	3461.58	2080.24	2630.43	2675.72	2405.8	2034.1	2418.39	2181.32	2177.61	2546.35
	1771.13	1862.2	2796.44	1900.32	1916.55	2255.51	2538.3	3077.12	2071.28	2423.09	3277.05	2974.02	2648.97	3564.39	3125.48	2347.63
	1822.95	3103.86	1912.16	1759.3	2554.76	3219.59	2123.06	2043.75	1820.07	2151.55	3107.84	1884.29	2467.51	2450.58	2847.22	2682.74
	1811.95	2049.68	1838.21	2616.33	2623.29	2673.58	2254.77	2383.43	1911.48	2237.78	2660.83	2057.45	2732.48	2213.12	2436.67	2378.34
	2413.14	2399.95	2154.87	2171.07	1863.15	2419.29	2640.57	2329.07	2422.52	2931.77	2483.31	2052.12	2358.46	2376.57	2630.22	2837.63
	2022.11	1998.17	2858.17	1879.17	2694.29	2375.27	2521.06	3414.52	2047.84	2818.95	3101.77	2039.6	2449.07	2333.41	2392.33	2225.11
	1836.85	1963	1911.18	1839.85	2140.92	2454.15	2252.36	3216.49	2065.76	2529.09	2364.38	2068.67	3014.22	2190.35	2341.28	3274.9
	2203.56	1982.9	2071.81	2048	1690.86	2546.27	2695.82	2672.34	2470.32	2301.07	2394.35	2896.78	2401.83	2502.42	3285.17	2335.98
	1815.99	2529.67	2287.86	1832.83	1978.86	3499.91	2872.51	2017.23	1897.81	2882.43	3127.47	2078.91	2576.03	2272.39	2329.4	2293.5
	1847.34	2038.37	2085.16	2199.14	1874.15	2564.61	2320.31	3174.54	2637.97	2594.27	2306.18	1934.69	2895.06	3228.95	2203.48	2264.04
	2377.85	2442.05	2085.46	1958.56	1910.38	2529.49	3539.23	2283.27	2018.19	3364.81	2372.43	2822.11	2440.1	2374.65	3194.93	2237.75
	1847.02	1928.11	1856.66	1825.88	2992.55	2510.28	2230.32	3365.28	2449.07	2345.63	3065.78	2074.94	2859.85	2184.78	3305.49	3381.04
	1884.66	2310.09	2090.52	1570.38	1991.29	2364.96	2390.55	2178.64	2155.71	2239.65	2506	2086.2	2548.1	2446.52	2305.02	2349.72
	2213.17	1870.09	2051.9	1907.99	2109.64	2638.5	2311.76	2060.1	2928.8	2910.55	2350.48	2009.78	3482.68	2446.52	3091.78	2654.02
	1981.85	2526.57	1998.53	1960.52	2187.3	2595.97	2306.26	2602.78	2434.86	2690.14	2772.92	3110.5	2310.73	2821.89	2556.5	2698.24
	2073.37	1930.33	2862.74	2250.73	2171.05	2347.52	2451.72	2639.51	2808.87	2617.46	2702.3	2212.3	2504.18	2349.4	3369.41	2404.9
	2041.84	2166.84	2067.72	2006.34	1985.61	2685.95	2683.66	3341.13	2227.76	2921.21	2601.37	2310.05	3895.24	2973.69	3685.2	3260.42
	2126.41	3160.32	3023.62	2763.19	3238.02	4125.08	3429.99	3503.49	3543.99	3619.89	3966.15	3285.93	3358.15	3277.71	3256.28	3422
	3074.86	3231.61	3216.91	2855.76	3307.28	3509.18	2898.4	3271.75	2922.42	3680.79	4078.85	3154.92	3365.46	3648.6	3001.85	3172.25
	2894.08	3099.65	3373.96	2705.07	3101.26	3475.35	3449.79	3189.34	2664.64	3359.63	4177.24	3057.97	2603.47	2947.45	3142.76	2994.81
	3375.33	3109.3	3114.52	3029.94	3261.97	3733.98	3576.57	3443.56	2984.58	3797.94	3319.31	3267.61	2508.85	3551.8	3165.8	2623.86
	3068.6	3101.7	2342.35	2771.4	3114.78	2551.17	2775.18	3207.28	2833.78	3614.78	3877.44	2819.59	3495.57	2918.94	2339.6	2706.36
	2966.42	2964.69	3317.39	2860.61	2842.97	3648.5	2667.78	2799.06	2491.03	3507.78	4099.11	2977.84	3065.63	2418.01	2885.23	3269.07
	2786.59	2539.69	2404.65	2127.86	2936.56	2670.33	3397.11	2348.35	2305.39	3493.72	3582.74	2405.1	3326.53	3343.61	3316.55	2681.26
	2671.76	2982.07	3009.35	2242.67	2966.45	3520.66	3393.64	2506.3	2406.01	3411.69	3313.67	3025.2	2787.01	2719.38	2868.92	3459.65
	2997.86	2157.42	2451.23	2773.14	2622.04	2880.55	2437.42	2964.65	3066.7	3142.57	2909.22	2831.44	2413.39	2901.17	2485.82	3360.46
	2682.86	3064.63	2422.58	2698.34	2328.05	3963.93	3227.06	2485.05	2588.98	2437.64	3224.41	2690.91	3321.32	2959.78	3448.72	3279.73
	2763.18	2056.22	2792.77	2241.52	3031.52	2593.73	2630.62	2461.32	2399.81	3266.82	3738.61	3018.37	3294.44	2821.35	2841.71	2687.14
	2023.92	2145.73	3274.06	2452.3	2635.45	3311.71	2449.03	2512.97	2498.89	3271.88	2992.24	3238.06	2995.5	3109.05	2495.4	2580.06
	2799.91	3345.01	2468.47	2687.19	2949.77	3626.68	2426.05	2793.06	2691.16	2847.72	2597.98	2286.81	2929.37	2584.87	2927.55	2940.05
	2284.09	2708.4	3285.48	2298.89	2746.86	2860.99	2739.83	2787.83	2346.84	3624.72	3849.9	2708.61	3059.64	2617.26	2740.37	3304.06
	2121.61	2474.47	2445.01	2388.04	3035.84	2749.55	2466.57	2376.13	2668.47	2942.64	3009.01	2964.95	2576	3104.79	3363.57	3159.09
	3236.04	2269.68	2635.21	2466.18	3001.09	3086.42	3140.76	3641.44	2882.82	3592.61	4231.2	2375.58	2737.8	3291.48	2682.09	3030.62
	2437.16	3540.87	2450.51	2721.39	2843.5	2561.59	3352.39	2563.66	2768.12	3146.89	3560.44	2190.08	3211.83	2457.48	2460.28	3001.78
	2229.77	3083.02	3213.81	2146.46	2467.9	2963.28	2260.89	3468.03	2661.38	2897.56	3349.8	2851.73	2592.4	2879.44	3208.54	3271.83
	2986.21	2719.57	2682.24	2802.55	2823.59	2825.58	3162.06	2864.39	2803.12	3099.56	2613.92	2607.78	3470.99	2537.2	2878.09	2644.74
	2164.96	2995.7	3191.08	2797.12	2696.6	2854.61	2188.78	3239.03	2759.52	3307.97	4088.83	2670.73	3351.53	3120.12	3014.06	2811.98
	2862.81	2582.68	2743.62	2524.22	2153.43	2422.27	3130.81	2112.66	2553.28	3206.93	3492.4	2269.22	2661.7	2295.66	2467.81	2451.75
	2011.81	2763.74	2715.14	2050.64	2547.19	2462.65	2493.82	2208.82	2552.94	2678.44	3775.51	3098.46	2186.49	2634.16	2362.17	2913.33
	1602.53	2532.33	2711.91	1816.23	1781.59	3202.07	2316.15	3533.77	2546.06	2568.36	2500.97	1998.93	2570.81	2240.58	3294.65	2573.25
	2057.39	1771.34	2284.31	2300.4	1834.08	2554.28	3014.05	2350.13	2354.75	3580.37	2390.2	2103.03	2270.42	2412.7	2551.07	2468.46
	2841.78	1739.09	2044.99	1945.35	1868.76	3477.79	2267.42	2333.99	2023.8	2681.68	2410.99	2820.13	2630.59	2159.67	3058.13	3907.76
	1904.53	1917.33	2061.19	2016.67	2499.66	2216.25	2081.98	2246.01	2395.2	2535.12	3089.76	2799.88	2533.17	2313.26	2175.88	2706.64
	1881.13	2478.32	2053.86	1864.53	2264.39	2236.88	2967.52	3266.46	1921.45	3162.34	2317.16	1907.35	2083.09	2266.42	3015.5	3151.1
	2239.17	1969.82	2325.79	1892.59	2193.42	2611.8	2324.55	2140.1	2127.14	2540.94	3869.94	2117.96	2333.73	2415.7	3085.87	2779.93

## Sheet: S1e
WT	Adipsin-/-
90611	51433
130244	77374
81130	80262
78514	85328
148140	92738
74523	66636
69429	87140
99186	79987

[truncated: 51 more sheets: 2a, 2b, 2c, 2e, 2f, S2a, S2b, S2c, S2d, S2e, S2f, S2g, S2h, S2I, S2J, 3a, 3b, 3c, 3d, 3e …]
